# Supplementary material for: In Situ Actuators with Gallium Liquid Metal Alloys and Polypyrrole-Coated Electrodes
Source: ACS Appl Mater Interfaces. 2023 Feb 8;15(7):10109–22. doi: 10.1021/acsami.2c17906 (PMC9952059; doi:10.1021/acsami.2c17906)
Supplement: Supplementary file 7 — am2c17906_si_007.zip [file am2c17906_si_007.zip]

Archive with 1 entries (1 files):
- Square_wave.ino
