# Supplementary material for: In Situ Actuators with Gallium Liquid Metal Alloys and Polypyrrole-Coated Electrodes
Source: ACS Appl Mater Interfaces. 2023 Feb 8;15(7):10109–22. doi: 10.1021/acsami.2c17906 (PMC9952059; doi:10.1021/acsami.2c17906)
Supplement: Supplementary file 7 — am2c17906_si_007.zip [file am2c17906_si_007.zip › Square_wave.ino]

// L293B
const int output_1 = 10;   // Pin 2 of L293
const int output_2 = 11;  // Pin 7 of L293
const int enable = 6;     // Pin 1 of L293

int d = 10;
int voltage_enable = 255;   // Voltage_value for the enable in between 0 - 255
int voltage_forward = 255;  // Voltage value of the forward movment in between 0 - 255
int voltage_backward = 50;  // Voltage value of the backward movment in between 0 - 255

//This will run only one time.
void setup(){
 
  // Set pins as outputs
  pinMode(output_1, OUTPUT);
  pinMode(output_2, OUTPUT);
  pinMode(enable, OUTPUT);
  analogWrite(enable, voltage_enable); 
  
}

void loop(){
  
  for (int i = 0; i<50; i++){
    analogWrite(output_1, voltage_forward); 
    analogWrite(output_2, LOW); 
    delay(d); 
    analogWrite(output_1, voltage_backward);
    analogWrite(output_2, LOW);
    delay(d);
    }
    
    for (int i = 0; i<50; i++){
    analogWrite(output_1, LOW);
    analogWrite(output_2, voltage_forward);
    delay(d);  
    analogWrite(output_1, LOW);
    analogWrite(output_2, voltage_backward);
    delay(d); 
    }
    
}
